# Supplementary material for: Transcatheter aortic valve implantation in patient with combined aortic and subaortic membrane stenosis: a case report
Source: Eur Heart J Case Rep. 2024 Nov 22;8(12):ytae621. doi: 10.1093/ehjcr/ytae621 (PMC11649379; doi:10.1093/ehjcr/ytae621)
Supplement: ytae621_Supplementary_Data [file ytae621_supplementary_data.zip]

Archive with 3 entries (3 files):
- Supplementary table.docx
- TAVI-Angiography.mov
- TOE AS and SAM.mp4
